# Supplementary material for: Reduced Risk of Oat Grain Contamination with Fusarium langsethiae and HT-2 and T-2 Toxins with Increasing Tillage Intensity
Source: Pathogens. 2022 Nov 3;11(11):1288. doi: 10.3390/pathogens11111288 (PMC9698665; doi:10.3390/pathogens11111288)
Supplement: Supplementary file 1 [file pathogens-11-01288-s001.zip]

Archive with 1 entries (1 files):
- pathogens-1957902-supplementary.pdf
